# Supplementary material for: Evaluation of medical school faculty members’ educational performance in Korea in 2022 through analysis of the promotion regulations: a mixed methods study
Source: J Educ Eval Health Prof. 2023 Feb 28;20:7. doi: 10.3352/jeehp.2023.20.7 (PMC10067332; doi:10.3352/jeehp.2023.20.7)
Supplement: Supplementary file 1 [file jeehp-20-07-dataset1.xlsx]

## Sheet: 교육실적현황jeehp_221124 2
School				Teaching (T)					Development of educational products (D)			Education administration and service (A)				Scholarship in education (S)					Student affairs (SA)			Others (O)
ID	type	N of faculty members	History	T1	T2	T3	T4	T5	D1	D2	D3	A1	A2	A3	A4	S1	S2	S3	S4	S5	SA1	SA2	SA3	others_1
1	1	2	0	1	0	1	1	1	1	1	1	1	0	1	1	0	0	1	0	0	0	1	1	1
2	1	3	2	1	1	1	1	1	1	1	1	1	0	1	1	0	0	1	1	0	1	0	1	0
3	1	1	0	1	1	1	1	0	0	0	0	1	0	0	0	0	0	0	0	0	0	0	0	0
4	0	3	2	1	0	0	1	0	0	1	1	1	1	0	1	0	0	0	0	0	0	0	0	1
5	0	1	0	1	0	1	1	0	1	1	1	1	1	1	0	0	0	1	0	0	0	0	1	0
6	1	2	2	1	0	0	1	0	0	1	1	0	0	1	0	0	0	1	1	1	0	1	0	1
7	1	2	1	1	0	0	1	1	1	1	1	1	0	0	1	0	0	0	0	0	0	1	0	1
8	1	1	0	1	1	1	1	0	1	1	1	1	0	1	0	0	0	1	0	0	0	0	0	0
9	1	1	0	1	0	0	1	0	1	1	1	1	1	0	0	0	0	0	0	0	1	0	0	1
10	1	1	0	1	1	1	1	0	1	0	1	1	1	1	0	0	0	1	0	0	0	0	0	1
11	1	1	0	1	0	1	1	1	1	0	1	1	1	0	0	1	0	1	0	0	0	1	0	0
12	0	2	2	1	1	1	1	1	0	1	1	1	1	1	1	0	0	1	1	1	1	1	0	0
13	0	3	2	1	1	1	1	1	0	1	1	1	1	1	1	0	0	1	0	0	0	1	0	0
14	1	3	1	0	0	1	0	1	0	0	1	1	1	1	0	0	0	0	0	0	0	0	0	0
15	1	1	1	1	0	1	1	0	1	1	1	1	1	0	1	0	0	0	0	0	0	1	0	0
16	1	3	0	1	0	0	1	1	1	1	1	1	1	1	0	0	0	1	0	0	1	1	0	0
17	1	3	1	1	1	1	1	1	1	1	1	1	1	1	1	0	0	1	0	0	1	1	0	0
18	1	1	0	1	0	1	0	1	1	1	1	1	0	0	0	1	0	0	0	0	0	1	0	0
19	0	2	2	1	1	1	1	1	0	0	1	1	1	0	0	0	0	0	0	0	1	1	1	0
20	0	2	2	1	1	1	1	1	1	1	1	1	1	1	1	0	0	0	0	0	1	1	1	1
21	1	3	0	1	0	1	1	0	0	1	1	1	1	0	0	0	0	0	0	0	0	0	1	0
22	1	2	2	1	0	1	1	0	1	1	1	1	1	1	0	0	0	0	0	0	1	1	0	0
	type	N of faculty members	History		This activities were listed in the promotion regulation.
	public (0)	100~200 (1)	1981~ (0)		Yes (1)
	private (1)	201~300 (2)	1971~1980 (1)		No (0)
		301~ (3)	~1970 (2)
