# Supplementary material for: Evaluation of medical school faculty members’ educational performance in Korea in 2022 through analysis of the promotion regulations: a mixed methods study
Source: J Educ Eval Health Prof. 2023 Feb 28;20:7. doi: 10.3352/jeehp.2023.20.7 (PMC10067332; doi:10.3352/jeehp.2023.20.7)
Supplement: Supplementary file 2 [file jeehp-20-07-dataset2.xlsx]

## Sheet: scoring
	Teaching																				Development of educational products												Education administration and service																Scholarship in education
school	T1. Lecture activities				T2. Laboratory activities				T3. Small-group activities (non-clinical)				T4. Individual activities (non-clinical)				T5. Clinical activities				D1. Development of educational units				D2. Development of educational materials				D3. Development of personnel				A1. Direction of educational components				A2. Evaluation of education				A3. Administration of education				A4. Special services				S1. Research in education
ID	Upper	Minimum	Deduction	Condition	Upper	Minimum	Deduction	Condition	Upper	Minimum	Deduction	Condition	Upper	Minimum	Deduction	Condition	Upper	Minimum	Deduction	Condition	Upper	Minimum	Deduction	Condition	Upper	Minimum	Deduction	Condition	Upper	Minimum	Deduction	Condition	Upper	Minimum	Deduction	Condition	Upper	Minimum	Deduction	Condition	Upper	Minimum	Deduction	Condition	Upper	Minimum	Deduction	Condition	Upper
1	1												1													1				1														1
2													1			1	1																1			1					1				1
3	1				1												1							1	1				1				1				1								1
4																									1				1				1
5	1								1		1		1								1				1				1				1				1				1
6			1										1																1												1
7	1		1						1				1				1				1				1				1
8	1				1				1			1									1				1				1				1								1
9	1		1	1					1															1					1				1
10	1								1												1								1								1
11	1
12	1		1														1				1				1								1				1
13					1				1				1				1																												1
14
15	1		1						1				1								1				1				1		1		1				1
16	1												1				1				1
17	1												1																1
18	1								1				1								1				1				1				1																1
19													1
20	1			1													1				1			1				1	1	1			1								1				1
21			1						1				1						1								1										1							1	1
22			1		1				1				1																			1									1				1
	Scoring methods				These activities were listed in the promotion regulation.
	Upper : Upper limits				Yes (1)
	Minimum : Minimum requirement				No (blank)
	Deduction : Point deduction
	Condition : Conditional approval
[truncated: 42 more columns]
