# Supplementary material for: Evaluation of medical school faculty members’ educational performance in Korea in 2022 through analysis of the promotion regulations: a mixed methods study
Source: J Educ Eval Health Prof. 2023 Feb 28;20:7. doi: 10.3352/jeehp.2023.20.7 (PMC10067332; doi:10.3352/jeehp.2023.20.7)
Supplement: Supplementary file 3 — Supplement 1. Data for presentation of Fig. 2. [file jeehp-20-07-suppl1.xlsx]

## Sheet: Sheet2
																												표준편차	0.233452	0.382517	0.25362	0.199583	0.333161	0.478714	0.142361		Fig 2. Comparison of the average number of the educational activities included in each category according to the type of medical schools (A) and the number of faculty (B). Development: Development of education products, Administration: Education administration and service, Scholarship
																												표준편차	0.126491	0.389495	0.209165	0.0816497	0.134722	0.516398	0.129872
																												표준편차	0.219602	0.381384	0.238366	0.191598	0.319488	0.476731	0.149895
																	Teaching Development Administration Scholarship Student_affairs Others Total * 국공립
																	국공립		Teaching	Development	Administration	Scholarship	Student_affairs	Others	Total		국공립		Teaching	Development	Administration	Scholarship	Student_affairs	Others	Total
																	사립	평균	0.7625	0.875625	0.671875	0.2125	0.353125	0.3125	0.565		Private	평균	0.7625	0.875625	0.671875	0.2125	0.353125	0.3125	0.565
																		표준편차	0.233452	0.382517	0.25362	0.199583	0.333161	0.478714	0.142361
																	공립	평균	0.6	0.723333	0.625	0.0333333	0.055	0.333333	0.426667		Public	평균	0.6	0.723333	0.625	0.0333333	0.055	0.333333	0.426667
																		표준편차	0.126491	0.389495	0.209165	0.0816497	0.134722	0.516398	0.129872
																	전체	평균	0.718182	0.834091	0.659091	0.163636	0.271818	0.318182	0.527273		Total	평균	0.718182	0.834091	0.659091	0.163636	0.271818	0.318182	0.527273
																		표준편차	0.219602	0.381384	0.238366	0.191598	0.319488	0.476731	0.149895
																	Teaching Development Administration Scholarship Student_affairs Others Total * 교원수
																	교원수		Teaching	Development	Administration	Scholarship	Student_affairs	Others	Total		Teaching	Development	Administration	Scholarship	Student_affairs	Others	Total
																	100명 이내	평균	0.7	0.83375	0.5625	0.15	0.24875	0.25	0.49875		0.7	0.83375	0.5625	0.15	0.24875	0.25	0.49875
																		표준편차	0.185164	0.2523	0.176777	0.141421	0.235884	0.46291	0.0488255		0.185164	0.2523	0.176777	0.141421	0.235884	0.46291	0.0488255
																	101-200	평균	0.628571	1.00143	0.642857	0.142857	0.237143	0.571429	0.537143		0.628571	1.00143	0.642857	0.142857	0.237143	0.571429	0.537143
																		표준편차	0.213809	0.470228	0.243975	0.222539	0.370617	0.534522	0.172985		0.213809	0.470228	0.243975	0.222539	0.370617	0.534522	0.172985
																	201-300	평균	0.6	1	0.75	0	0	1	0.52		0.6	1	0.75	0	0	1	0.52
																		표준편차
																	301-400	평균	1	0.835	1	0.4	0.665	0	0.735		1	0.835	1	0.4	0.665	0	0.735
																		표준편차	0	0.233345	0	0.282843	0.473762	0	0.0353553		0	0.233345	0	0.282843	0.473762	0	0.0353553
																	401-500	평균	0.8	0.5	0.6875	0.15	0.25	0	0.465		0.8	0.5	0.6875	0.15	0.25	0	0.465
																		표준편차	0.282843	0.4312	0.314576	0.191485	0.320312	0	0.234734		0.282843	0.4312	0.314576	0.191485	0.320312	0	0.234734
																	전체	평균	0.718182	0.834091	0.659091	0.163636	0.271818	0.318182	0.527273		0.718182	0.834091	0.659091	0.163636	0.271818	0.318182	0.527273
																		표준편차	0.219602	0.381384	0.238366	0.191598	0.319488	0.476731	0.149895		0.219602	0.381384	0.238366	0.191598	0.319488	0.476731	0.149895
																	보고서
																	faculty123		Teaching	Development	Administration	Scholarship	Student_affairs	Others	Total		faculty123		Teaching	Development	Administration	Scholarship	Student_affairs	Others	Total
																	100~200	평균	0.7	0.83375	0.5625	0.15	0.24875	0.25	0.49875		100~200	평균	0.7	0.83375	0.5625	0.15	0.24875	0.25	0.49875
																		N	8	8	8	8	8	8	8			N	8	8	8	8	8	8	8
																		표준편차	0.185164	0.2523	0.176777	0.141421	0.235884	0.46291	0.0488255			표준편차	0.185164	0.2523	0.176777	0.141421	0.235884	0.46291	0.0488255
																	201~300	평균	0.628571	0.858571	0.642857	0.142857	0.237143	0.571429	0.537143		201~300	평균	0.628571	0.858571	0.642857	0.142857	0.237143	0.571429	0.537143
																		N	7	7	7	7	7	7	7			N	7	7	7	7	7	7	7
																		표준편차	0.213809	0.176392	0.243975	0.222539	0.370617	0.534522	0.172985			표준편차	0.213809	0.176392	0.243975	0.222539	0.370617	0.534522	0.172985
																	300~	평균	0.828571	0.667143	0.785714	0.2	0.332857	0.142857	0.55		300~	평균	0.828571	0.667143	0.785714	0.2	0.332857	0.142857	0.55
																		N	7	7	7	7	7	7	7			N	7	7	7	7	7	7	7
																		표준편차	0.242997	0.385388	0.267261	0.23094	0.385388	0.377964	0.210079			표준편차	0.242997	0.385388	0.267261	0.23094	0.385388	0.377964	0.210079
																	전체	평균	0.718182	0.788636	0.659091	0.163636	0.271818	0.318182	0.527273		Total	평균	0.718182	0.788636	0.659091	0.163636	0.271818	0.318182	0.527273
																		N	22	22	22	22	22	22	22			N	22	22	22	22	22	22	22
																		표준편차	0.219602	0.282612	0.238366	0.191598	0.319488	0.476731	0.149895			표준편차	0.219602	0.282612	0.238366	0.191598	0.319488	0.476731	0.149895
