# Supplementary material for: Evaluation of medical school faculty members’ educational performance in Korea in 2022 through analysis of the promotion regulations: a mixed methods study
Source: J Educ Eval Health Prof. 2023 Feb 28;20:7. doi: 10.3352/jeehp.2023.20.7 (PMC10067332; doi:10.3352/jeehp.2023.20.7)
Supplement: Supplementary file 4 — Supplement 2. Correlation between individual activities and characteristics of medical school. [file jeehp-20-07-suppl2.xlsx]

## Sheet: Sheet1
Supplement 2. Correlation between medical educational activities and characteristics of medical schools
	Medical school			Medical educational activitie
	Public	Number of	Established Year	T1	T2	T3	T4	T5	D1	D2	D3	A1	A2	A3	A4	S1	S2	S3	S4	SA1	SA2	SA3
	/Private	faculty
T1	-0.13	-0.19	-0.29
T2	-0.32	-0.01	-0.3	0.18
T3	-0.09	-0.12	0.05	-0.12	0.45
T4	-0.19	-0.06	-0.28	0.69	0.26	-0.17
T5	-0.15	0.34	-0.05	-0.2	0.2	0.16	-0.29
D1	0.39	-0.22	0.25	0.29	-0.14	0.04	0.09	0.07
D2	-0.09	0.28	-0.27	0.4	-0.21	-0.29	0.21	-0.06	0.27
D3	-0.13	0.3	-0.25	-0.05	-0.26	-0.12	-0.07	0.24	0.29	0.4
A1	-0.13	-0.07	0.16	-0.05	0.18	0.4	-0.07	0.24	0.29	-0.12	-0.05
A2	-0.42	0.17	-0.11	-0.15	-0.03	0.1	0.12	-0.04	-0.11	-0.14	0.32	0.32
A3	-0.09	0.32	-0.06	-0.18	0.32	0.21	0.06	0.17	0.14	0.21	0.26	-0.18	0.03
A4	-0.32	0.26	-0.39	0.18	0.25	0.01	0.26	0.39	0.05	0.45	0.18	0.18	-0.03	0.13
S1	0.19	-0.24	0.19	0.07	-0.26	0.17	-0.45	0.29	0.24	-0.21	0.07	0.07	-0.12	-0.38	-0.26
S3	0	0.11	-0.01	0.22	0.28	0.11	0.32	0.18	0.19	0.11	0.22	-0.22	-0.1	65	0.09	0
S4	-0.05	0.25	-0.34	0.09	0.21	-0.1	0.13	0.1	-0.25	0.22	0.09	-0.55	-0.3	0.33	0.21	-0.13	0.4
S5	-0.16	0.08	-0.25	0.07	0.06	-0.21	0.1	-0.03	-0.42	0.17	0.07	-0.69	-0.12	0.26	0.06	-0.1	0.32	0.8
SA1	-0.17	0.34	-0.24	0.17	0.33	-0.04	0.24	0.31	0.18	0.18	0.17	0.17	0.31	0.25	0.14	-0.24	0	0.25	0.09
SA2	-0.09	0.13	-0.21	0.26	-0.06	-0.01	0.06	0.54	0.14	0.21	0.26	-0.18	0.03	0.06	0.32	0.26	0.09	0.06	0.26	0.25
SA3	-0.31	0.13	-0.11	0.13	0.11	0.33	0.19	0.15	0.04	0.09	0.13	0.13	-0.02	0.09	0.11	-0.19	0	0.05	-0.19	0.17	-0.11
O1	-0.02	-0.14	0	0.15	-0.17	-0.56	0.22	-0.16	0.11	0.14	0.15	-0.32	-0.16	-0.03	0.23	-0.22	-0.1	0.01	0.12	-0.11	-0.03	0.02
T1(lecture activities), T2(laboratory activities), T3(small-group activities, non-clinical), T4(individual activities, non-clinical), T5(clinical activities) D1(development of educational units), D2(development of educational material), D3(development of personnel), A1(direction of educational components), A2(evaluation of education), A3(administration of education), A4(special services). S1(rese…
